# Supplementary material for: Latitudinal Adaptive Strategies of Tetracentron sinense: Insights from Functional Traits and Phylogenetic Conservatism
Source: Biology (Basel). 2026 Jun 11;15(12):915. doi: 10.3390/biology15120915 (PMC13295673; doi:10.3390/biology15120915)
Supplement: Supplementary file 1 [file biology-15-00915-s001.zip]

Archive with 1 entries (1 files):
- biology-4302912-supplementary.pdf
